# Supplementary material for: Temporal Changes in the Genetic Diversity of Plasmodium vivax Merozoite Surface Protein-1 in Myanmar
Source: Pathogens. 2021 Jul 21;10(8):916. doi: 10.3390/pathogens10080916 (PMC8398579; doi:10.3390/pathogens10080916)
Supplement: Supplementary file 1 [file pathogens-10-00916-s001.zip]

Archive with 1 entries (1 files):
- pathogens-1233415-SI.pdf
